# Supplementary material for: Emergence of a Recombinant Bovine Enterovirus in China: Insights from Phylogenetic and Temporal Analysis
Source: Animals (Basel). 2025 May 18;15(10):1457. doi: 10.3390/ani15101457 (PMC12108324; doi:10.3390/ani15101457)
Supplement: Supplementary file 1 [file animals-15-01457-s001.zip]

Archive with 1 entries (1 files):
- animals-3571456-supplementary.pdf
